# Supplementary material for: Methanol Extract of Pueraria lobata (Willd.) Root and Its Active Ingredient, Puerarin, Induce Apoptosis in HeLa Cells and Attenuates Bacterial Vaginosis in Gardnerella vaginalis-Infected Mice
Source: Int J Mol Sci. 2025 Feb 5;26(3):1342. doi: 10.3390/ijms26031342 (PMC11818357; doi:10.3390/ijms26031342)
Supplement: Supplementary file 1 [file ijms-26-01342-s001.zip]

Archive with 1 entries (1 files):
- ijms-3397216-supplementary.pdf
